# Supplementary material for: Influence of Label Design and Country of Origin Information in Wines on Consumers’ Visual, Sensory, and Emotional Responses
Source: Sensors (Basel). 2022 Mar 10;22(6):2158. doi: 10.3390/s22062158 (PMC8949006; doi:10.3390/s22062158)
Supplement: Supplementary file 1 [file sensors-22-02158-s001.zip]

Archive with 1 entries (1 files):
- sensors-1584146-supplementary.pdf
